# Supplementary material for: Genomic predictions and genome-wide association studies based on RAD-seq of quality-related metabolites for the genomics-assisted breeding of tea plants
Source: Sci Rep. 2020 Oct 15;10:17480. doi: 10.1038/s41598-020-74623-7 (PMC7562905; doi:10.1038/s41598-020-74623-7)
Supplement: Supplementary file 2 — Supplementary Figures. [file 41598_2020_74623_MOESM2_ESM.xlsx]

## Sheet: S1 Table
Table S1. List of candidate genes linked to the top 80 SNPs in a GWAS of EC content
Associated SNPs			Candidate genes
			GeneID	Chr	Gene position (bp)		Strand	Distance from gene (bp)	Gene annotation
Chr	Position (bp)	P-value			up	down
5	107985653	7.08316e-05	CSS0015558	5	107970065	107978510	-	-7143	PREDICTED: putative E3 ubiquitin-protein ligase RING1a isoform X4 [Vitis vinifera]
5	107985653	7.08316e-05	CSS0004695	5	107979875	107982690	-	-2963	NA
6	71764782	0.000632829	CSS0016749	6	71768562	71775227	+	-3780	PREDICTED: acetylajmalan esterase [Vitis vinifera]
8	84296080	0.000715286	CSS0032663	8	84291955	84294191	+	1889	PREDICTED: uncharacterized protein LOC104610460 [Nelumbo nucifera]
9	96849690	0.000778907	CSS0039500	9	96859548	96870641	-	9858	PREDICTED: CBL-interacting serine/threonine-protein kinase 8 isoform X1 [Populus euphratica]
9	96849691	0.000778907	CSS0039500	9	96859548	96870641	-	9857	PREDICTED: CBL-interacting serine/threonine-protein kinase 8 isoform X1 [Populus euphratica]
4	3493999	0.00141326	CSS0018686	4	3465007	3501099	-	Region within the gene	PREDICTED: Fanconi anemia group J protein homolog isoform X2 [Vitis vinifera]
9	17648928	0.0015097	CSS0036778	9	17655451	17659280	+	-6523	PREDICTED: pentatricopeptide repeat-containing protein At5g43790 [Vitis vinifera]
8	81147618	0.0018371	CSS0006016	8	81146517	81153191	-	Region within the gene	Receptor like protein 15 putative [Theobroma cacao]
9	17648937	0.00203267	CSS0036778	9	17655451	17659280	+	-6514	PREDICTED: pentatricopeptide repeat-containing protein At5g43790 [Vitis vinifera]
8	81147631	0.0021672	CSS0006016	8	81146517	81153191	-	Region within the gene	Receptor like protein 15 putative [Theobroma cacao]
5	97660123	0.00251068	CSS0006936	5	97657841	97664938	+	Region within the gene	o-methyltransferase [Camellia sinensis]
5	105817277	0.00306653	CSS0027805	5	105800647	105812441	-	-4836	PREDICTED: probable serine/threonine-protein kinase At1g54610 isoform X1 [Nelumbo nucifera]
4	6246942	0.00346963	CSS0036809	4	6241058	6246235	-	-707	hypothetical protein MIMGU_mgv1a024293mg partial [Erythranthe guttata]
4	6246942	0.00346963	CSS0041840	4	6253271	6255735	-	6329	hypothetical protein AMTR_s00001p00169860 [Amborella trichopoda]
1	191002791	0.00406288	CSS0024021	1	190981641	190999098	+	3693	PREDICTED: mortality factor 4-like protein 1 isoform X4 [Nicotiana sylvestris]
1	191002791	0.00406288	CSS0024485	1	190998128	191023152	+	Region within the gene	PREDICTED: probable cadmium/zinc-transporting ATPase HMA1 chloroplastic isoform X1 [Vitis vinifera]
14	27293741	0.00435355	CSS0040866	14	27285857	27296686	+	Region within the gene	PREDICTED: protein NLP6-like isoform X1 [Nicotiana tomentosiformis]
14	27293741	0.00435355	CSS0049680	14	27295405	27301621	-	1664	PREDICTED: ubiquinol oxidase 2 mitochondrial-like [Sesamum indicum]
14	27293741	0.00435355	CSS0042171	14	27301074	27303358	+	-7333	hypothetical protein POPTR_0001s08730g [Populus trichocarpa]
9	17648713	0.00472548	CSS0036778	9	17655451	17659280	+	-6738	PREDICTED: pentatricopeptide repeat-containing protein At5g43790 [Vitis vinifera]
5	162785044	0.00518271	CSS0018017	5	162773981	162780835	-	-4209	2-oxoglutarate (2OG) and Fe(II)-dependent oxygenase superfamily protein putative [Theobroma cacao]
5	162785044	0.00518271	CSS0034793	5	162791094	162794205	-	6050	PREDICTED: phosphoglycerate mutase-like protein 1 isoform X3 [Vitis vinifera]
5	162785045	0.00524003	CSS0018017	5	162773981	162780835	-	-4210	2-oxoglutarate (2OG) and Fe(II)-dependent oxygenase superfamily protein putative [Theobroma cacao]
5	162785045	0.00524003	CSS0034793	5	162791094	162794205	-	6049	PREDICTED: phosphoglycerate mutase-like protein 1 isoform X3 [Vitis vinifera]
11	116699508	0.00533315	CSS0007047	11	116693411	116697820	-	-1688	PREDICTED: uncharacterized protein LOC104603526 isoform X5 [Nelumbo nucifera]
11	116699508	0.00533315	CSS0002057	11	116701954	116704526	-	2446	NA
3	107278543	0.00540896	CSS0047164	3	107267171	107271158	-	-7385	PREDICTED: serine/threonine-protein kinase-like protein At3g51990 isoform X1 [Vitis vinifera]
5	31300569	0.00560085	CSS0037683	5	31296126	31299497	-	-1072	PREDICTED: mitochondrial import inner membrane translocase subunit TIM50 isoform X2 [Vitis vinifera]
5	31300569	0.00560085	CSS0023549	5	31299268	31302109	-	Region within the gene	--
9	33090325	0.00638214	CSS0000785	9	33078246	33087881	-	-2444	PREDICTED: uncharacterized protein At5g43822 [Vitis vinifera]
9	33090325	0.00638214	CSS0021817	9	33091078	33094333	+	-753	Alkaline ceramidase 3 [Gossypium arboreum]
9	33090325	0.00638214	CSS0003459	9	33095015	33100180	-	4690	hypothetical protein PRUPE_ppa012021mg [Prunus persica]
9	33090325	0.00638214	CSS0000956	9	33099238	33131203	-	8913	PREDICTED: uncharacterized protein LOC100258878 [Vitis vinifera]
11	34352859	0.00648694	CSS0039119	11	34347842	34355374	+	Region within the gene	PREDICTED: uncharacterized protein LOC100253550 [Vitis vinifera]
11	34352859	0.00648694	CSS0038299	11	34354152	34357000	+	-1293	hypothetical protein POPTR_0003s220801g [Populus trichocarpa]
11	34352859	0.00648694	CSS0011782	11	34362011	34365363	+	-9152	conserved hypothetical protein [Ricinus communis]
8	29670166	0.00651292	CSS0032897	8	29676663	29682976	-	6497	Receptor kinase 3 isoform 1 [Theobroma cacao]
4	47183311	0.00689971	CSS0002842	4	47168978	47174664	-	-8647	hypothetical protein EUGRSUZ_I00224 [Eucalyptus grandis]
9	165174444	0.00698254	CSS0003301	9	165150848	165183721	-	Region within the gene	UDP-galactose transporter 2 [Glycine soja]
9	45274634	0.00702968	CSS0028544	9	45267981	45281764	+	Region within the gene	PREDICTED: ATPase family AAA domain-containing protein At1g05910 [Vitis vinifera]
10	105734556	0.00715244	CSS0005939	10	105735514	105742663	-	958	PREDICTED: S-adenosylmethionine synthase 3 [Sesamum indicum]
1	107282132	0.00878998	CSS0029109	1	107280972	107285224	-	Region within the gene	PREDICTED: calumenin-A [Nicotiana sylvestris]
5	12645655	0.00891387	CSS0006038	5	12636438	12644320	+	1335	PREDICTED: uncharacterized protein LOC103951400 [Pyrus x bretschneideri]
9	42985424	0.00922374	CSS0045945	9	42973051	43000950	-	Region within the gene	Ku70 homolog [Populus nigra]
10	41916535	0.00934408	CSS0011183	10	41907226	41919406	+	Region within the gene	hypothetical protein PRUPE_ppa006541mg [Prunus persica]
10	41916535	0.00934408	CSS0029888	10	41921218	41923815	-	4683	PREDICTED: non-specific lipid-transfer protein 2-like [Vitis vinifera]
14	90871421	0.00957737	CSS0002426	14	90874955	90883308	+	-3534	aldehyde dehydrogenase putative [Ricinus communis]
2	132455312	0.00974731	CSS0010461	2	132421908	132452318	-	-2994	hypothetical protein JCGZ_24712 [Jatropha curcas]
6	11433653	0.00987886	CSS0000443	6	11419950	11424078	+	9575	spermidine synthase [Camellia sinensis]
6	11433653	0.00987886	CSS0049664	6	11428346	11444615	-	Region within the gene	PREDICTED: serine/arginine-rich splicing factor RSZ21A isoform X2 [Phoenix dactylifera]
6	11433653	0.00987886	CSS0008557	6	11429862	11432619	+	1034	NA
8	62708886	0.010066	CSS0046592	8	62696710	62700137	+	8749	PREDICTED: ervatamin-B-like [Eucalyptus grandis]
9	162922957	0.0101543	CSS0000199	9	162904204	162919342	+	3615	PREDICTED: uncharacterized protein LOC103319370 [Prunus mume]
9	162922957	0.0101543	CSS0007051	9	162925224	162928754	-	2267	hypothetical protein POPTR_0002s00730g [Populus trichocarpa]
6	8246250	0.0105472	CSS0009265	6	8240279	8250696	+	Region within the gene	PREDICTED: oxysterol-binding protein-related protein 1D [Vitis vinifera]
6	8246250	0.0105472	CSS0025446	6	8252281	8260299	-	6031	PREDICTED: protein SDA1 homolog isoform X1 [Vitis vinifera]

## Sheet: S2 Table
Table S2. List of candidate genes linked to the top 140 SNPs in a GWAS of ECG content
Associated SNPs			Candidate genes
			GeneID	Chr	Gene position (bp)		Strand	Distance from gene (bp)	Gene annotation
Chr	Position (bp)	P-value			up	down
14	17581705	0.00101747	CSS0029092	14	17587599	17593392	+	-5894	PREDICTED: D-amino-acid transaminase chloroplastic [Vitis vinifera]
5	12179105	0.0012682	CSS0024025	5	12165962	12178413	+	692	PREDICTED: cell division protein FtsZ homolog 1 chloroplastic-like [Fragaria vesca subsp. vesca]
5	12179105	0.0012682	CSS0015414	5	12179253	12184822	-	148	PREDICTED: syntaxin-51-like [Sesamum indicum]
13	121931651	0.00178651	CSS0015833	13	121919851	121928090	-	-3561	CBL-interacting protein kinase 9 [Theobroma cacao]
13	121931651	0.00178651	CSS0010052	13	121932815	121936361	-	1164	unnamed protein product [Vitis vinifera]
2	109214941	0.00190832	CSS0000579	2	109203101	109207295	+	7646	PREDICTED: histidine-containing phosphotransfer protein 6 [Populus euphratica]
2	109214941	0.00190832	CSS0043342	2	109222891	109225919	+	-7950	Uncharacterized protein TCM_040499 [Theobroma cacao]
2	109214941	0.00190832	CSS0045589	2	109224062	109226322	+	-9121	NA
2	109214941	0.00190832	CSS0007390	2	109224331	109227075	+	-9390	NA
4	37810362	0.00206309	CSS0004939	4	37800362	37802886	-	-7476	NA
9	29716660	0.00228114	CSS0027414	9	29708733	29713661	+	2999	PREDICTED: uncharacterized protein LOC105157447 [Sesamum indicum]
6	78195390	0.002367	CSS0029256	6	78153287	78193363	-	-2027	PREDICTED: structural maintenance of chromosomes protein 5 [Vitis vinifera]
9	29716641	0.00253197	CSS0027414	9	29708733	29713661	+	2980	PREDICTED: uncharacterized protein LOC105157447 [Sesamum indicum]
9	29716649	0.00269479	CSS0027414	9	29708733	29713661	+	2988	PREDICTED: uncharacterized protein LOC105157447 [Sesamum indicum]
13	56693141	0.00276503	CSS0040064	13	56677511	56684995	-	-8146	hypothetical protein JCGZ_03072 [Jatropha curcas]
13	56693141	0.00276503	CSS0045246	13	56701097	56710463	-	7956	hypothetical protein POPTR_0006s21320g [Populus trichocarpa]
1	138498296	0.00318117	CSS0037110	1	138487250	138500879	-	Region within the gene	PREDICTED: MADS-box protein JOINTLESS-like [Nicotiana sylvestris]
4	166063299	0.00345262	CSS0043543	4	166061724	166067662	-	Region within the gene	NA
4	37511884	0.00358709	CSS0026168	4	37514410	37517057	+	-2526	PREDICTED: uncharacterized protein LOC103320918 [Prunus mume]
4	37511884	0.00358709	CSS0042394	4	37521708	37524432	-	9824	DNA polymerase theta-like protein [Solanum melongena]
9	153292801	0.00361461	CSS0021027	9	153288107	153290301	-	-2500	NA
9	153292801	0.00361461	CSS0047659	9	153291894	153296263	-	Region within the gene	unnamed protein product [Coffea canephora]
14	18516705	0.0038569	CSS0050520	14	18504102	18513059	+	3646	PREDICTED: uncharacterized protein LOC105164739 [Sesamum indicum]
1	29755753	0.00389673	CSS0040583	1	29742224	29754085	+	1668	unnamed protein product [Coffea canephora]
11	66036978	0.00404081	CSS0003719	11	66024281	66028864	+	8114	PREDICTED: transcription factor PCL1 [Vitis vinifera]
11	66036978	0.00404081	CSS0040627	11	66030655	66037962	+	Region within the gene	PREDICTED: dnaJ homolog subfamily B member 9 isoform X2 [Populus euphratica]
11	66036978	0.00404081	CSS0019316	11	66030892	66034481	-	-2497	PREDICTED: pentatricopeptide repeat-containing protein At5g59600 [Vitis vinifera]
11	66036978	0.00404081	CSS0005170	11	66038105	66044274	-	1127	PREDICTED: protein TOC75-3 chloroplastic-like [Sesamum indicum]
4	8050099	0.00404205	CSS0019344	4	8041453	8045238	+	4861	NA
4	8050099	0.00404205	CSS0015812	4	8058826	8062299	-	8727	PREDICTED: E3 ubiquitin-protein ligase CIP8-like [Malus domestica]
11	82096830	0.00459024	CSS0031112	11	82101700	82118332	+	-4870	PREDICTED: putative quinone-oxidoreductase homolog chloroplastic [Populus euphratica]
9	160634400	0.00478217	CSS0012361	9	160631706	160634261	+	139	NA
9	160634400	0.00478217	CSS0009318	9	160635474	160639530	-	1074	HXXXD-type acyl-transferase family protein putative [Theobroma cacao]
11	42201091	0.00485065	CSS0035304	11	42202868	42213538	-	1777	PREDICTED: norsolorinic acid reductase B isoform X1 [Nelumbo nucifera]
12	77244564	0.00525893	CSS0038022	12	77239571	77241918	+	2646	hypothetical protein VITISV_010312 [Vitis vinifera]
15	76073111	0.00546438	CSS0039241	15	76059814	76073294	+	Region within the gene	Serine/threonine-protein kinase HT1 [Theobroma cacao]
12	133810907	0.00564064	CSS0003836	12	133803875	133807099	+	3808	PREDICTED: uncharacterized protein LOC104878305 isoform X2 [Vitis vinifera]
12	133810907	0.00564064	CSS0048311	12	133807718	133818434	-	Region within the gene	unnamed protein product [Coffea canephora]
6	86120072	0.00600799	CSS0029735	6	86104608	86117502	+	2570	PREDICTED: CAAX prenyl protease 1 homolog [Vitis vinifera]
10	34514203	0.00601484	CSS0049683	10	34502842	34506056	-	-8147	PREDICTED: uncharacterized protein LOC103947330 isoform X2 [Pyrus x bretschneideri]
10	34514203	0.00601484	CSS0015801	10	34520648	34528527	-	6445	PREDICTED: uncharacterized protein LOC100242253 isoform X2 [Vitis vinifera]
3	57835707	0.00605804	CSS0006276	3	57832203	57837035	+	Region within the gene	Xyloglucan endotransglucosylase/hydrolase protein 2 precursor putative [Ricinus communis]
6	60551105	0.00644251	CSS0024707	6	60551730	60561340	+	-625	PREDICTED: sodium/pyruvate cotransporter BASS2 chloroplastic isoform X1 [Vitis vinifera]
3	13650694	0.00677048	CSS0003543	3	13639605	13649237	+	1457	NA
3	13650694	0.00677048	CSS0038069	3	13650964	13655153	-	270	hypothetical protein VITISV_027622 [Vitis vinifera]
4	35690124	0.00707036	CSS0023022	4	35692406	35699049	+	-2282	NA
2	83921933	0.00707663	CSS0004440	2	83923275	83927125	-	1342	Pantothenate kinase 2 isoform 2 partial [Theobroma cacao]
2	83921933	0.00707663	CSS0032737	2	83931629	83938067	-	9696	PREDICTED: iron-sulfur cluster assembly protein 1-like [Malus domestica]
2	188332561	0.00709051	CSS0021240	2	188329479	188333043	+	Region within the gene	putative ATP-dependent RNA helicase DHX36 [Morus notabilis]
2	4278856	0.00762731	CSS0016429	2	4287155	4291081	+	-8299	BAG family molecular chaperone regulator 2 [Gossypium arboreum]
2	4278860	0.00762731	CSS0016429	2	4287155	4291081	+	-8295	BAG family molecular chaperone regulator 2 [Gossypium arboreum]
10	5322475	0.00794439	CSS0028066	10	5310835	5327719	+	Region within the gene	MADS-box protein AGL2 subfamily [Coffea arabica]
7	165635553	0.00804332	CSS0022074	7	165633050	165636675	-	Region within the gene	PREDICTED: MATE efflux family protein 6 [Vitis vinifera]
4	3493999	0.00826034	CSS0018686	4	3465007	3501099	-	Region within the gene	PREDICTED: Fanconi anemia group J protein homolog isoform X2 [Vitis vinifera]
13	63934568	0.00841059	CSS0039180	13	63922915	63928069	+	6499	ARM repeat superfamily protein [Theobroma cacao]
13	63934568	0.00841059	CSS0017996	13	63928106	63932514	-	-2054	NDH-dependent cyclic electron flow 5 putative [Theobroma cacao]
13	63934568	0.00841059	CSS0028318	13	63938522	63942008	-	3954	PREDICTED: probable CCR4-associated factor 1 homolog 9 [Vitis vinifera]
8	128339668	0.00863964	CSS0049064	8	128325325	128332276	-	-7392	Myb/SANT-like DNA-binding domain protein [Medicago truncatula]
8	128339668	0.00863964	CSS0005949	8	128334022	128345107	+	Region within the gene	hypothetical protein CICLE_v10014972mg [Citrus clementina]
9	160637753	0.00921258	CSS0012361	9	160631706	160634261	+	3492	NA
9	160637753	0.00921258	CSS0009318	9	160635474	160639530	-	Region within the gene	HXXXD-type acyl-transferase family protein putative [Theobroma cacao]
1	177842957	0.00963322	CSS0006960	1	177809471	177836461	+	6496	PREDICTED: pyridine nucleotide-disulfide oxidoreductase domain-containing protein 2 [Vitis vinifera]
1	177842957	0.00963322	CSS0028163	1	177836204	177839047	+	3910	PREDICTED: protein-lysine methyltransferase METTL21B-like [Populus euphratica]
1	177842957	0.00963322	CSS0025574	1	177839643	177860443	-	Region within the gene	PREDICTED: vam6/Vps39-like protein [Vitis vinifera]
4	2563576	0.009732	CSS0013185	4	2545663	2555171	+	8405	PREDICTED: pyrophosphate--fructose 6-phosphate 1-phosphotransferase subunit alpha-like [Solanum lycopersicum]
4	2563576	0.009732	CSS0015059	4	2569053	2572516	-	5477	PREDICTED: uncharacterized protein LOC103981991 [Musa acuminata subsp. malaccensis]
9	164216517	0.00976862	CSS0024940	9	164214374	164223902	+	Region within the gene	PREDICTED: microtubule-associated protein futsch isoform X2 [Vitis vinifera]
3	57835686	0.010177	CSS0006276	3	57832203	57837035	+	Region within the gene	Xyloglucan endotransglucosylase/hydrolase protein 2 precursor putative [Ricinus communis]
12	100171655	0.0101988	CSS0002122	12	100169567	100174368	+	Region within the gene	PREDICTED: putative clathrin assembly protein At2g25430 [Sesamum indicum]
2	72811573	0.0103038	CSS0002586	2	72808143	72811936	+	Region within the gene	PREDICTED: uncharacterized protein LOC100259380 [Vitis vinifera]
8	123540289	0.010533	CSS0030674	8	123531210	123547249	+	Region within the gene	PREDICTED: protein SUPPRESSOR OF FRI 4 [Vitis vinifera]
8	123540289	0.010533	CSS0027363	8	123548601	123553569	-	8312	hypothetical protein CICLE_v10009497mg [Citrus clementina]
11	88458411	0.0105984	CSS0015227	11	88454724	88459633	+	Region within the gene	PREDICTED: H/ACA ribonucleoprotein complex subunit 3-like protein [Tarenaya hassleriana]
1	69709735	0.0107462	CSS0024483	1	69693621	69699973	-	-9762	PREDICTED: 65-kDa microtubule-associated protein 3-like [Nicotiana tomentosiformis]
1	69709735	0.0107462	CSS0011191	1	69713622	69717031	+	-3887	hypothetical protein CISIN_1g026790mg [Citrus sinensis]
12	35088506	0.010841	CSS0012624	12	35086708	35101643	-	Region within the gene	PREDICTED: putative clathrin assembly protein At2g01600 [Nelumbo nucifera]
10	68838884	0.010867	CSS0045454	10	68838431	68846475	-	Region within the gene	PREDICTED: mechanosensitive ion channel protein 10-like [Sesamum indicum]
15	76073152	0.0112386	CSS0039241	15	76059814	76073294	+	Region within the gene	Serine/threonine-protein kinase HT1 [Theobroma cacao]
3	4553448	0.0114082	CSS0022355	3	4552700	4558766	-	Region within the gene	unnamed protein product [Coffea canephora]
11	100905472	0.0114124	CSS0027116	11	100894535	100898752	-	-6720	PREDICTED: mitochondrial fission 1 protein A-like [Nicotiana sylvestris]
11	100905472	0.0114124	CSS0028758	11	100912240	100923426	-	6768	hypothetical protein POPTR_0009s05210g [Populus trichocarpa]
1	29364069	0.0116359	CSS0018512	1	29360064	29367294	+	Region within the gene	PREDICTED: very-long-chain enoyl-CoA reductase isoform X1 [Vitis vinifera]
1	29364069	0.0116359	CSS0023400	1	29369237	29376902	+	-5168	actin [Camellia sinensis]
12	106672961	0.0120324	CSS0043453	12	106665319	106675243	+	Region within the gene	unnamed protein product [Coffea canephora]
12	106672961	0.0120324	CSS0043281	12	106678480	106689952	-	5519	PREDICTED: myb-related protein 3R-1 [Nicotiana sylvestris]
3	92954629	0.0126349	CSS0000309	3	92942972	92959554	-	Region within the gene	hypothetical protein POPTR_0008s01280g [Populus trichocarpa]
3	92954665	0.0126349	CSS0000309	3	92942972	92959554	-	Region within the gene	hypothetical protein POPTR_0008s01280g [Populus trichocarpa]
11	7747888	0.0134991	CSS0018611	11	7735109	7739778	+	8110	PREDICTED: bifunctional epoxide hydrolase 2-like [Glycine max]
11	7747888	0.0134991	CSS0018006	11	7740369	7748231	-	Region within the gene	unnamed protein product [Coffea canephora]
13	94871390	0.0135011	CSS0023169	13	94858716	94864906	+	6484	hypothetical protein CISIN_1g022295mg [Citrus sinensis]
13	94871390	0.0135011	CSS0044391	13	94866170	94871691	-	Region within the gene	40S ribosomal protein s21e [Camellia sinensis]
13	94871390	0.0135011	CSS0028015	13	94869433	94878383	+	Region within the gene	PREDICTED: protein LOW PSII ACCUMULATION 1 chloroplastic-like [Pyrus x bretschneideri]
4	146600402	0.0136454	CSS0011816	4	146592396	146599451	+	951	PREDICTED: DNA repair protein RAD51 homolog 4 [Vitis vinifera]
4	146600402	0.0136454	CSS0034590	4	146598626	146602821	+	Region within the gene	hypothetical protein PRUPE_ppa015993mg [Prunus persica]
4	146600402	0.0136454	CSS0008636	4	146602363	146605314	+	-1961	PREDICTED: dirigent protein 10-like [Eucalyptus grandis]
4	146600402	0.0136454	CSS0000047	4	146605556	146613003	+	-5154	ribosomal protein L35 [Camellia sinensis]
6	116762422	0.0139772	CSS0046218	6	116752934	116757693	+	4729	nucleoside diphosphate kinase [Camellia sinensis]

## Sheet: S3 Table
Table S3. List of candidate genes linked to the top 140 SNPs in a GWAS of EGCG content
Associated SNPs			Candidate genes
			GeneID	Chr	Gene position (bp)		Strand	Distance from gene (bp)	Gene annotation
Chr	Position (bp)	P-value			up	down
12	2549738	3.26458e-05	CSS0013722	12	2544002	2563160	-	Region within the gene	PREDICTED: putative phagocytic receptor 1b [Prunus mume]
12	2549768	0.00011726	CSS0013722	12	2544002	2563160	-	Region within the gene	PREDICTED: putative phagocytic receptor 1b [Prunus mume]
8	38680909	0.000494321	CSS0047692	8	38677523	38683001	-	Region within the gene	unnamed protein product [Coffea canephora]
1	220417830	0.000927398	CSS0018592	1	220405085	220413206	-	-4624	PREDICTED: potassium transporter 8-like [Citrus sinensis]
7	156121486	0.000967839	CSS0030770	7	156118980	156136072	+	Region within the gene	hypothetical protein JCGZ_26289 [Jatropha curcas]
2	70909160	0.00135515	CSS0019782	2	70905183	70912460	+	Region within the gene	Cysteine-rich RLK 29 isoform 1 [Theobroma cacao]
2	70909160	0.00135515	CSS0018529	2	70912962	70916728	-	3802	unnamed protein product [Coffea canephora]
1	63800637	0.00162964	CSS0019630	1	63810278	63828944	+	-9641	hypothetical protein POPTR_0004s24160g [Populus trichocarpa]
7	184634414	0.00173492	CSS0000507	7	184619247	184628891	-	-5523	hypothetical protein CICLE_v10022381mg [Citrus clementina]
7	184634414	0.00173492	CSS0010103	7	184634291	184660262	-	Region within the gene	PREDICTED: exportin-1 [Vitis vinifera]
4	176917739	0.00181641	CSS0050426	4	176914392	176917232	-	-507	Uncharacterized protein TCM_021947 [Theobroma cacao]
2	210426130	0.00206358	CSS0016585	2	210430197	210443708	+	-4067	unnamed protein product [Coffea canephora]
2	12909634	0.00230552	CSS0029046	2	12894561	12904995	-	-4639	PREDICTED: proteasome subunit alpha type-2-B [Vitis vinifera]
2	12909634	0.00230552	CSS0008055	2	12908731	12917237	-	Region within the gene	PREDICTED: probable serine/threonine-protein kinase At1g54610 [Nicotiana tomentosiformis]
2	12909634	0.00230552	CSS0050267	2	12915964	12922795	-	6330	WRKY transcription factor [Camellia sinensis]
14	79981575	0.00251688	CSS0026002	14	79978507	79982432	-	Region within the gene	PREDICTED: MATE efflux family protein 5 [Vitis vinifera]
12	126111809	0.00296198	CSS0013059	12	126103496	126106636	+	5173	NA
7	36678285	0.00344559	CSS0042846	7	36678041	36681786	-	Region within the gene	PREDICTED: probable glutathione S-transferase [Vitis vinifera]
4	37810362	0.00353081	CSS0004939	4	37800362	37802886	-	-7476	NA
2	112462500	0.00353343	CSS0043989	2	112403233	112454554	+	7946	PREDICTED: DEAD-box ATP-dependent RNA helicase 56 [Vitis vinifera]
2	112462500	0.00353343	CSS0012985	2	112464056	112476266	-	1556	PREDICTED: uncharacterized protein At1g04910 [Prunus mume]
2	210407546	0.00405657	CSS0031905	2	210405012	210410316	+	Region within the gene	JAZ1 [Maesa lanceolata]
6	128986570	0.00461558	CSS0044004	6	128976758	128979628	-	-6942	NA
9	42985382	0.00528891	CSS0045945	9	42973051	43000950	-	Region within the gene	Ku70 homolog [Populus nigra]
1	216876745	0.00564598	CSS0011735	1	216878925	216882257	+	-2180	WRKY DNA-binding protein 72 putative [Theobroma cacao]
1	216876745	0.00564598	CSS0014044	1	216884186	216888512	-	7441	PREDICTED: probable pectate lyase 19 [Cucumis melo]
4	173029975	0.00588585	CSS0050333	4	173029924	173038300	-	Region within the gene	PREDICTED: 125 kDa kinesin-related protein-like isoform X2 [Nelumbo nucifera]
4	73191377	0.00620706	CSS0049685	4	73197981	73207784	-	6604	PREDICTED: microtubule-associated protein TORTIFOLIA1 [Vitis vinifera]
4	73191378	0.00620706	CSS0049685	4	73197981	73207784	-	6603	PREDICTED: microtubule-associated protein TORTIFOLIA1 [Vitis vinifera]
14	87255362	0.00734762	CSS0007093	14	87257768	87260368	+	-2406	hypothetical protein VITISV_023007 [Vitis vinifera]
12	2549779	0.00761749	CSS0013722	12	2544002	2563160	-	Region within the gene	PREDICTED: putative phagocytic receptor 1b [Prunus mume]
1	217617856	0.00762229	CSS0023674	1	217618798	217622981	-	942	hypothetical protein VITISV_013519 [Vitis vinifera]
4	37511884	0.00779916	CSS0026168	4	37514410	37517057	+	-2526	PREDICTED: uncharacterized protein LOC103320918 [Prunus mume]
4	37511884	0.00779916	CSS0042394	4	37521708	37524432	-	9824	DNA polymerase theta-like protein [Solanum melongena]
15	5519341	0.00805006	CSS0025062	15	5502746	5516691	+	2650	ubiquitin conjugating enzyme J2 [Camellia oleifera]
15	5519341	0.00805006	CSS0014189	15	5518230	5522057	-	Region within the gene	PREDICTED: RING-H2 finger protein ATL3 [Sesamum indicum]
8	38483442	0.00824966	CSS0022827	8	38475213	38484083	+	Region within the gene	PREDICTED: monothiol glutaredoxin-S17-like [Pyrus x bretschneideri]
8	38483442	0.00824966	CSS0043667	8	38485016	38487511	-	1574	PREDICTED: oleoyl-acyl carrier protein thioesterase 1 chloroplastic [Populus euphratica]
8	38483442	0.00824966	CSS0048687	8	38492036	38496544	-	8594	PREDICTED: pentatricopeptide repeat-containing protein At4g21705 mitochondrial [Vitis vinifera]
3	60729402	0.0092065	CSS0019553	3	60722679	60724990	+	4412	NA
7	27488975	0.00955376	CSS0046583	7	27492167	27499814	-	3192	uncharacterized protein LOC100805631 [Glycine max]
9	42681813	0.0102239	CSS0032527	9	42689834	42700790	+	-8021	PREDICTED: leukocyte receptor cluster member 8 homolog isoform X2 [Populus euphratica]
9	59542112	0.0110335	CSS0005039	9	59538644	59546953	+	Region within the gene	PREDICTED: F-box/LRR-repeat protein At2g42730-like [Sesamum indicum]
9	59542112	0.0110335	CSS0007745	9	59548673	59562708	-	6561	flavonol synthase [Camellia nitidissima]
9	42985424	0.0114785	CSS0045945	9	42973051	43000950	-	Region within the gene	Ku70 homolog [Populus nigra]
1	129994355	0.0118316	CSS0028524	1	129986571	129995070	+	Region within the gene	PREDICTED: cysteine-rich receptor-like protein kinase 2 [Vitis vinifera]
4	173634964	0.0119898	CSS0013794	4	173622836	173628561	-	-6403	PREDICTED: ankyrin repeat-containing protein At3g12360 [Vitis vinifera]
1	129994356	0.0121213	CSS0028524	1	129986571	129995070	+	Region within the gene	PREDICTED: cysteine-rich receptor-like protein kinase 2 [Vitis vinifera]
1	129994394	0.0121213	CSS0028524	1	129986571	129995070	+	Region within the gene	PREDICTED: cysteine-rich receptor-like protein kinase 2 [Vitis vinifera]
9	50377528	0.0125852	CSS0022611	9	50359121	50378893	+	Region within the gene	hypothetical protein CICLE_v10019435mg [Citrus clementina]
4	40562625	0.0130709	CSS0026604	4	40556747	40571134	+	Region within the gene	unnamed protein product [Coffea canephora]
4	71890059	0.0135794	CSS0020256	4	71881294	71884993	+	5066	PREDICTED: auxin response factor 17-like [Nelumbo nucifera]
4	71890059	0.0135794	CSS0006445	4	71892372	71894683	-	2313	NA
4	71890059	0.0135794	CSS0030407	4	71894597	71901185	+	-4538	PREDICTED: auxin response factor 17-like [Citrus sinensis]
12	155490130	0.0138233	CSS0015164	12	155490848	155493715	+	-718	PREDICTED: golgin candidate 6 isoform X2 [Vitis vinifera]
1	170855393	0.0139948	CSS0023226	1	170847735	170849934	+	5459	NA
1	170855393	0.0139948	CSS0012363	1	170859649	170864961	-	4256	3-dehydroquinate synthase [Camellia sinensis]
1	170855393	0.0139948	CSS0040013	1	170864192	170866567	-	8799	PREDICTED: 3-dehydroquinate synthase chloroplastic-like [Malus domestica]
12	155490121	0.0140673	CSS0015164	12	155490848	155493715	+	-727	PREDICTED: golgin candidate 6 isoform X2 [Vitis vinifera]
7	26653857	0.0141874	CSS0012938	7	26645975	26689027	+	Region within the gene	SPA1-related 3 isoform 1 [Theobroma cacao]
13	17832928	0.0152568	CSS0019735	13	17788622	17880499	+	Region within the gene	PREDICTED: zinc-metallopeptidase peroxisomal [Vitis vinifera]
7	182681891	0.015534	CSS0005477	7	182685103	182687895	-	3212	PREDICTED: probable 6-phosphogluconolactonase 4 chloroplastic [Nicotiana tomentosiformis]
4	2563576	0.0157097	CSS0013185	4	2545663	2555171	+	8405	PREDICTED: pyrophosphate--fructose 6-phosphate 1-phosphotransferase subunit alpha-like [Solanum lycopersicum]
4	2563576	0.0157097	CSS0015059	4	2569053	2572516	-	5477	PREDICTED: uncharacterized protein LOC103981991 [Musa acuminata subsp. malaccensis]

## Sheet: S4 Table
Table S4. List of candidate genes linked to the top 140 SNPs in a GWAS of total catechin content
Associated SNPs			Candidate genes
			GeneID	Chr	Gene position (bp)		Strand	Distance from gene (bp)	Gene annotation
Chr	Position (bp)	P-value			up	down
12	2549738	0.000212269	CSS0013722	12	2544002	2563160	-	Region within the gene	PREDICTED: putative phagocytic receptor 1b [Prunus mume]
12	2549768	0.000460863	CSS0013722	12	2544002	2563160	-	Region within the gene	PREDICTED: putative phagocytic receptor 1b [Prunus mume]
7	184634414	0.000962543	CSS0000507	7	184619247	184628891	-	-5523	hypothetical protein CICLE_v10022381mg [Citrus clementina]
7	184634414	0.000962543	CSS0010103	7	184634291	184660262	-	Region within the gene	PREDICTED: exportin-1 [Vitis vinifera]
2	70909160	0.000980986	CSS0019782	2	70905183	70912460	+	Region within the gene	Cysteine-rich RLK 29 isoform 1 [Theobroma cacao]
2	70909160	0.000980986	CSS0018529	2	70912962	70916728	-	3802	unnamed protein product [Coffea canephora]
4	37810362	0.00194356	CSS0004939	4	37800362	37802886	-	-7476	NA
10	41916535	0.0019613	CSS0011183	10	41907226	41919406	+	Region within the gene	hypothetical protein PRUPE_ppa006541mg [Prunus persica]
10	41916535	0.0019613	CSS0029888	10	41921218	41923815	-	4683	PREDICTED: non-specific lipid-transfer protein 2-like [Vitis vinifera]
12	133810907	0.00244498	CSS0003836	12	133803875	133807099	+	3808	PREDICTED: uncharacterized protein LOC104878305 isoform X2 [Vitis vinifera]
12	133810907	0.00244498	CSS0048311	12	133807718	133818434	-	Region within the gene	unnamed protein product [Coffea canephora]
9	34390294	0.00280282	CSS0047836	9	34378205	34389984	+	310	unnamed protein product [Coffea canephora]
9	34390294	0.00280282	CSS0022287	9	34399918	34405038	-	9624	PREDICTED: chaperone protein dnaJ 20 chloroplastic-like [Nicotiana tomentosiformis]
2	12909634	0.0031738	CSS0029046	2	12894561	12904995	-	-4639	PREDICTED: proteasome subunit alpha type-2-B [Vitis vinifera]
2	12909634	0.0031738	CSS0008055	2	12908731	12917237	-	Region within the gene	PREDICTED: probable serine/threonine-protein kinase At1g54610 [Nicotiana tomentosiformis]
2	12909634	0.0031738	CSS0050267	2	12915964	12922795	-	6330	WRKY transcription factor [Camellia sinensis]
3	80001987	0.00345928	CSS0045819	3	79979311	80004746	+	Region within the gene	TRAF-like family protein putative [Theobroma cacao]
13	127580776	0.00417701	CSS0044209	13	127573518	127589687	-	Region within the gene	PREDICTED: uncharacterized protein LOC102587547 isoform X2 [Solanum tuberosum]
13	127580776	0.00417701	CSS0035217	13	127589432	127595044	-	8656	PREDICTED: leucine--tRNA ligase cytoplasmic-like isoform X1 [Nelumbo nucifera]
4	3493999	0.00428323	CSS0018686	4	3465007	3501099	-	Region within the gene	PREDICTED: Fanconi anemia group J protein homolog isoform X2 [Vitis vinifera]
3	163990321	0.00433865	CSS0009886	3	163976443	163980580	+	9741	PREDICTED: MADS-box protein isoform X1 [Vitis vinifera]
3	163990321	0.00433865	CSS0003808	3	163983250	164017241	-	Region within the gene	Agl6 [Camellia japonica]
4	2563576	0.00445384	CSS0013185	4	2545663	2555171	+	8405	PREDICTED: pyrophosphate--fructose 6-phosphate 1-phosphotransferase subunit alpha-like [Solanum lycopersicum]
4	2563576	0.00445384	CSS0015059	4	2569053	2572516	-	5477	PREDICTED: uncharacterized protein LOC103981991 [Musa acuminata subsp. malaccensis]
12	96645928	0.00455121	CSS0008959	12	96642347	96650403	+	Region within the gene	Receptor like protein 15 putative [Theobroma cacao]
8	38680909	0.00522292	CSS0047692	8	38677523	38683001	-	Region within the gene	unnamed protein product [Coffea canephora]
12	20403954	0.00523373	CSS0009129	12	20383343	20414619	+	Region within the gene	PREDICTED: THO complex subunit 2 [Vitis vinifera]
12	20403954	0.00523373	CSS0026713	12	20391019	20414619	+	Region within the gene	PREDICTED: THO complex subunit 2 [Vitis vinifera]
6	45050342	0.00539572	CSS0032335	6	45057229	45068675	+	-6887	PREDICTED: graves disease carrier protein homolog [Vitis vinifera]
9	59542112	0.00630433	CSS0005039	9	59538644	59546953	+	Region within the gene	PREDICTED: F-box/LRR-repeat protein At2g42730-like [Sesamum indicum]
9	59542112	0.00630433	CSS0007745	9	59548673	59562708	-	6561	flavonol synthase [Camellia nitidissima]
14	79981575	0.00646083	CSS0026002	14	79978507	79982432	-	Region within the gene	PREDICTED: MATE efflux family protein 5 [Vitis vinifera]
2	137684274	0.00659426	CSS0034046	2	137680518	137710658	+	Region within the gene	PREDICTED: uncharacterized protein LOC100249606 isoform X5 [Vitis vinifera]
6	128986570	0.00678768	CSS0044004	6	128976758	128979628	-	-6942	NA
1	138498296	0.00709667	CSS0037110	1	138487250	138500879	-	Region within the gene	PREDICTED: MADS-box protein JOINTLESS-like [Nicotiana sylvestris]
6	9129590	0.00731305	CSS0030805	6	9136307	9142614	-	6717	PREDICTED: protein TRANSPARENT TESTA 12 [Vitis vinifera]
12	101346088	0.00879507	CSS0000954	12	101338890	101347791	+	Region within the gene	hypothetical protein VITISV_005135 [Vitis vinifera]
12	101346088	0.00879507	CSS0012399	12	101351266	101362913	-	5178	PREDICTED: cellulose synthase A catalytic subunit 1 [UDP-forming] [Vitis vinifera]
5	194230110	0.00883178	CSS0037556	5	194207560	194222447	+	7663	PREDICTED: chromatin structure-remodeling complex protein BSH [Vitis vinifera]
4	37511884	0.00937502	CSS0026168	4	37514410	37517057	+	-2526	PREDICTED: uncharacterized protein LOC103320918 [Prunus mume]
4	37511884	0.00937502	CSS0042394	4	37521708	37524432	-	9824	DNA polymerase theta-like protein [Solanum melongena]
2	36408359	0.00944472	CSS0046186	2	36407418	36409748	+	Region within the gene	NA
8	8137165	0.00945219	CSS0017085	8	8131417	8142004	+	Region within the gene	PREDICTED: UBA and UBX domain-containing protein At4g15410 [Eucalyptus grandis]
7	156121486	0.00955	CSS0030770	7	156118980	156136072	+	Region within the gene	hypothetical protein JCGZ_26289 [Jatropha curcas]
13	37364976	0.0096432	CSS0024995	13	37371487	37375483	-	6511	PREDICTED: uncharacterized protein LOC103330614 [Prunus mume]
10	7297682	0.0104524	CSS0045217	10	7307028	7314206	-	9346	unnamed protein product [Coffea canephora]
1	220417830	0.0110466	CSS0018592	1	220405085	220413206	-	-4624	PREDICTED: potassium transporter 8-like [Citrus sinensis]
3	60729402	0.0112295	CSS0019553	3	60722679	60724990	+	4412	NA
13	121483571	0.0116456	CSS0042927	13	121493479	121496517	+	-9908	hypothetical protein CICLE_v10003979mg partial [Citrus clementina]
2	112462500	0.0117437	CSS0043989	2	112403233	112454554	+	7946	PREDICTED: DEAD-box ATP-dependent RNA helicase 56 [Vitis vinifera]
2	112462500	0.0117437	CSS0012985	2	112464056	112476266	-	1556	PREDICTED: uncharacterized protein At1g04910 [Prunus mume]
2	80557617	0.0120892	CSS0030983	2	80556434	80561579	+	Region within the gene	unnamed protein product [Coffea canephora]
2	80557617	0.0120892	CSS0046854	2	80563638	80575107	-	6021	hypothetical protein F383_07493 [Gossypium arboreum]
9	160634400	0.0122458	CSS0012361	9	160631706	160634261	+	139	NA
9	160634400	0.0122458	CSS0009318	9	160635474	160639530	-	1074	HXXXD-type acyl-transferase family protein putative [Theobroma cacao]
8	20632137	0.0123452	CSS0031835	8	20627442	20629979	+	2158	Cysteine-rich RLK 10 [Theobroma cacao]
1	170855393	0.0131422	CSS0023226	1	170847735	170849934	+	5459	NA
1	170855393	0.0131422	CSS0012363	1	170859649	170864961	-	4256	3-dehydroquinate synthase [Camellia sinensis]
1	170855393	0.0131422	CSS0040013	1	170864192	170866567	-	8799	PREDICTED: 3-dehydroquinate synthase chloroplastic-like [Malus domestica]
4	173634964	0.0132057	CSS0013794	4	173622836	173628561	-	-6403	PREDICTED: ankyrin repeat-containing protein At3g12360 [Vitis vinifera]
1	178960948	0.0133845	CSS0023412	1	178964297	178969104	-	3349	PREDICTED: probable aquaporin NIP-type [Nicotiana sylvestris]
11	88458411	0.0139582	CSS0015227	11	88454724	88459633	+	Region within the gene	PREDICTED: H/ACA ribonucleoprotein complex subunit 3-like protein [Tarenaya hassleriana]
9	160637753	0.0144156	CSS0012361	9	160631706	160634261	+	3492	NA
9	160637753	0.0144156	CSS0009318	9	160635474	160639530	-	Region within the gene	HXXXD-type acyl-transferase family protein putative [Theobroma cacao]
9	50377528	0.0144328	CSS0022611	9	50359121	50378893	+	Region within the gene	hypothetical protein CICLE_v10019435mg [Citrus clementina]
15	5519341	0.0149904	CSS0025062	15	5502746	5516691	+	2650	ubiquitin conjugating enzyme J2 [Camellia oleifera]
15	5519341	0.0149904	CSS0014189	15	5518230	5522057	-	Region within the gene	PREDICTED: RING-H2 finger protein ATL3 [Sesamum indicum]
1	138498321	0.0151045	CSS0037110	1	138487250	138500879	-	Region within the gene	PREDICTED: MADS-box protein JOINTLESS-like [Nicotiana sylvestris]
7	27488975	0.0152455	CSS0046583	7	27492167	27499814	-	3192	uncharacterized protein LOC100805631 [Glycine max]
4	76597039	0.0154842	CSS0045928	4	76598061	76600360	-	1022	NA
12	146093432	0.0156429	CSS0035382	12	146090863	146094414	+	Region within the gene	UDP-glucose flavonoid glucosyl-transferase [Actinidia chinensis]
8	20732113	0.0162319	CSS0016591	8	20732466	20737226	+	-353	PREDICTED: cysteine-rich receptor-like protein kinase 25 [Pyrus x bretschneideri]
2	72811573	0.0165134	CSS0002586	2	72808143	72811936	+	Region within the gene	PREDICTED: uncharacterized protein LOC100259380 [Vitis vinifera]
12	84571899	0.0166874	CSS0029810	12	84574944	84578045	-	3045	unnamed protein product [Coffea canephora]
14	87255362	0.0173268	CSS0007093	14	87257768	87260368	+	-2406	hypothetical protein VITISV_023007 [Vitis vinifera]
12	2549779	0.0175374	CSS0013722	12	2544002	2563160	-	Region within the gene	PREDICTED: putative phagocytic receptor 1b [Prunus mume]
14	53066006	0.0175853	CSS0041126	14	53063279	53065959	+	47	Thaumatin-like protein [Camellia sinensis]
14	53066006	0.0175853	CSS0020174	14	53071856	53075092	-	5850	Disease resistance protein [Morus notabilis]
7	29156844	0.0177463	CSS0019453	7	29147834	29153583	-	-3261	NHL domain-containing protein isoform 2 [Theobroma cacao]
7	29156844	0.0177463	CSS0008941	7	29154509	29160835	+	Region within the gene	PREDICTED: protein transport protein Sec61 subunit alpha [Eucalyptus grandis]

## Sheet: S5 Table
Table S5. List of candidate genes linked to the top 160 SNPs in a GWAS of caffeine content
Associated SNPs			Candidate genes
			GeneID	Chr	Gene position (bp)		Strand	Distance from gene (bp)	Gene annotation
Chr	Position (bp)	P-value			up	down
12	2549768	0.00175384	CSS0013722	12	2544002	2563160	-	Region within the gene	PREDICTED: putative phagocytic receptor 1b [Prunus mume]
5	171929881	0.00189945	CSS0041447	5	171926799	171933340	-	Region within the gene	unnamed protein product [Coffea canephora]
5	171929888	0.00189945	CSS0041447	5	171926799	171933340	-	Region within the gene	unnamed protein product [Coffea canephora]
4	38800036	0.00193208	CSS0020040	4	38806206	38808864	+	-6170	hypothetical protein PHAVU_007G084800g [Phaseolus vulgaris]
4	38800036	0.00193208	CSS0049874	4	38808241	38813516	+	-8205	PREDICTED: LOW QUALITY PROTEIN: polyadenylate-binding protein 3 partial [Vitis vinifera]
7	180582358	0.00248415	CSS0043540	7	180573968	180579587	+	2771	PREDICTED: uncharacterized protein LOC104601538 isoform X1 [Nelumbo nucifera]
7	180582358	0.00248415	CSS0010942	7	180579961	180589394	-	Region within the gene	hypothetical protein JCGZ_18175 [Jatropha curcas]
13	66880205	0.00292632	CSS0028979	13	66872563	66882300	-	Region within the gene	hypothetical protein EUGRSUZ_J00895 [Eucalyptus grandis]
4	6246942	0.00319529	CSS0036809	4	6241058	6246235	-	-707	hypothetical protein MIMGU_mgv1a024293mg partial [Erythranthe guttata]
4	6246942	0.00319529	CSS0041840	4	6253271	6255735	-	6329	hypothetical protein AMTR_s00001p00169860 [Amborella trichopoda]
14	79981575	0.00377806	CSS0026002	14	79978507	79982432	-	Region within the gene	PREDICTED: MATE efflux family protein 5 [Vitis vinifera]
12	96645928	0.00392564	CSS0008959	12	96642347	96650403	+	Region within the gene	Receptor like protein 15 putative [Theobroma cacao]
10	160019243	0.00443994	CSS0039442	10	160012111	160016905	+	2338	PREDICTED: leucine-rich repeat receptor-like tyrosine-protein kinase At2g41820 [Vitis vinifera]
10	160019243	0.00443994	CSS0009994	10	160018162	160020479	-	Region within the gene	PREDICTED: uncharacterized protein LOC100245204 isoform X3 [Vitis vinifera]
10	160019243	0.00443994	CSS0005764	10	160025517	160028082	-	6274	NA
5	190990995	0.00467905	CSS0047285	5	190988584	190998787	+	Region within the gene	ATP-citrate synthase beta chain 2 -like protein [Gossypium arboreum]
5	190990995	0.00467905	CSS0017891	5	191000204	191010297	+	-9209	phytochrome B [Vitis riparia]
9	83715524	0.00483096	CSS0023391	9	83718946	83723894	+	-3422	acyl acyl-carrier-protein thioesterase type B [Camellia oleifera]
11	59450994	0.00567341	CSS0038367	11	59446779	59450147	-	-847	Nitrate excretion transporter1 putative [Theobroma cacao]
11	59450994	0.00567341	CSS0008271	11	59452029	59461052	-	1035	PREDICTED: mitogen-activated protein kinase 3 [Vitis vinifera]
4	71890059	0.00599827	CSS0020256	4	71881294	71884993	+	5066	PREDICTED: auxin response factor 17-like [Nelumbo nucifera]
4	71890059	0.00599827	CSS0006445	4	71892372	71894683	-	2313	NA
4	71890059	0.00599827	CSS0030407	4	71894597	71901185	+	-4538	PREDICTED: auxin response factor 17-like [Citrus sinensis]
6	15619727	0.00613692	CSS0017540	6	15623153	15625594	-	3426	hypothetical protein M569_12653 partial [Genlisea aurea]
7	96969734	0.0067352	CSS0002034	7	96954889	96959961	+	9773	PREDICTED: shugoshin-1-like isoform X2 [Citrus sinensis]
7	96969734	0.0067352	CSS0018989	7	96964762	96968750	+	984	unnamed protein product [Coffea canephora]
12	146314383	0.00675068	CSS0003300	12	146310141	146316472	-	Region within the gene	PREDICTED: uncharacterized protein LOC100263258 [Vitis vinifera]
7	176378137	0.00684068	CSS0009003	7	176375370	176378431	+	Region within the gene	PREDICTED: probable receptor-like protein kinase At5g39020 [Vitis vinifera]
13	105280626	0.00698761	CSS0027788	13	105278316	105280822	+	Region within the gene	PREDICTED: uncharacterized protein LOC104089233 [Nicotiana tomentosiformis]
13	105280626	0.00698761	CSS0029213	13	105281549	105284623	+	-923	RING/U-box superfamily protein isoform 1 [Theobroma cacao]
13	105280626	0.00698761	CSS0042226	13	105284165	105289651	+	-3539	PREDICTED: ABC transporter G family member 23 [Prunus mume]
13	105280636	0.00698761	CSS0027788	13	105278316	105280822	+	Region within the gene	PREDICTED: uncharacterized protein LOC104089233 [Nicotiana tomentosiformis]
13	105280636	0.00698761	CSS0029213	13	105281549	105284623	+	-913	RING/U-box superfamily protein isoform 1 [Theobroma cacao]
13	105280636	0.00698761	CSS0042226	13	105284165	105289651	+	-3529	PREDICTED: ABC transporter G family member 23 [Prunus mume]
2	12909634	0.00701574	CSS0029046	2	12894561	12904995	-	-4639	PREDICTED: proteasome subunit alpha type-2-B [Vitis vinifera]
2	12909634	0.00701574	CSS0008055	2	12908731	12917237	-	Region within the gene	PREDICTED: probable serine/threonine-protein kinase At1g54610 [Nicotiana tomentosiformis]
2	12909634	0.00701574	CSS0050267	2	12915964	12922795	-	6330	WRKY transcription factor [Camellia sinensis]
7	26536516	0.00790089	CSS0040687	7	26526347	26530958	-	-5558	Cytochrome c oxidase copper chaperone putative [Ricinus communis]
7	26536516	0.00790089	CSS0048477	7	26545345	26548304	-	8829	PREDICTED: uncharacterized protein LOC103496084 [Cucumis melo]
8	133531569	0.00870324	CSS0034293	8	133527495	133533730	-	Region within the gene	hypothetical protein EUGRSUZ_A02641 [Eucalyptus grandis]
8	133531569	0.00870324	CSS0016462	8	133536583	133539498	-	5014	PREDICTED: la-related protein 6A [Sesamum indicum]
8	133531562	0.0096497	CSS0034293	8	133527495	133533730	-	Region within the gene	hypothetical protein EUGRSUZ_A02641 [Eucalyptus grandis]
8	133531562	0.0096497	CSS0016462	8	133536583	133539498	-	5021	PREDICTED: la-related protein 6A [Sesamum indicum]
5	178603200	0.0103707	CSS0032523	5	178603430	178612627	+	-230	unnamed protein product [Coffea canephora]
4	76597039	0.0105234	CSS0045928	4	76598061	76600360	-	1022	NA
6	14326790	0.0105264	CSS0038283	6	14319587	14324411	+	2379	NA
1	191240766	0.0107952	CSS0014463	1	191233668	191241527	+	Region within the gene	PREDICTED: microtubule-associated protein RP/EB family member 1C [Vitis vinifera]
3	140673919	0.0116524	CSS0031161	3	140679228	140683899	+	-5309	salicylic acid carboxyl methltransferase [Camellia sinensis]
13	28661368	0.0123923	CSS0010163	13	28644357	28655809	+	5559	chloroplast cystathionine beta lyase family protein [Populus trichocarpa]
13	28661368	0.0123923	CSS0040626	13	28659472	28706160	-	Region within the gene	hypothetical protein JCGZ_06725 [Jatropha curcas]
7	61607544	0.0126634	CSS0017486	7	61602802	61608347	+	Region within the gene	PREDICTED: uncharacterized protein LOC100245463 [Vitis vinifera]
2	76722075	0.0130422	CSS0039684	2	76714049	76718745	+	3330	Thioredoxin II putative [Ricinus communis]
4	105668853	0.0134722	CSS0049808	4	105661405	105676440	+	Region within the gene	PREDICTED: probable N-acetyl-gamma-glutamyl-phosphate reductase chloroplastic [Vitis vinifera]
14	84101580	0.0135051	CSS0005149	14	84107030	84110796	+	-5450	hypothetical protein EUGRSUZ_D00651 [Eucalyptus grandis]
1	102904954	0.0138117	CSS0028941	1	102897368	102915071	+	Region within the gene	PREDICTED: vesicle transport protein SFT2B isoform X1 [Nicotiana tomentosiformis]
8	133531567	0.0141025	CSS0034293	8	133527495	133533730	-	Region within the gene	hypothetical protein EUGRSUZ_A02641 [Eucalyptus grandis]
8	133531567	0.0141025	CSS0016462	8	133536583	133539498	-	5016	PREDICTED: la-related protein 6A [Sesamum indicum]
2	93199730	0.0154889	CSS0007976	2	93170207	93195646	+	4084	Nucleic acid-binding OB-fold-like protein isoform 1 [Theobroma cacao]
2	93199730	0.0154889	CSS0005498	2	93196429	93210945	-	Region within the gene	short-chain dehydrogenase [Camellia sinensis]
2	80557617	0.0155216	CSS0030983	2	80556434	80561579	+	Region within the gene	unnamed protein product [Coffea canephora]
2	80557617	0.0155216	CSS0046854	2	80563638	80575107	-	6021	hypothetical protein F383_07493 [Gossypium arboreum]
1	206728188	0.0160158	CSS0040085	1	206722882	206732680	-	Region within the gene	PREDICTED: eukaryotic translation initiation factor 3 subunit M-like [Nelumbo nucifera]
10	67452572	0.0162424	CSS0047763	10	67409699	67449454	-	-3118	hypothetical protein JCGZ_07577 [Jatropha curcas]
11	115251899	0.0164203	CSS0011714	11	115239754	115251499	+	400	flavonoid 3&apos;5&apos;-hydroxylase [Camellia sinensis]
15	5519341	0.0173995	CSS0025062	15	5502746	5516691	+	2650	ubiquitin conjugating enzyme J2 [Camellia oleifera]
15	5519341	0.0173995	CSS0014189	15	5518230	5522057	-	Region within the gene	PREDICTED: RING-H2 finger protein ATL3 [Sesamum indicum]
3	13349468	0.0176645	CSS0020526	3	13348634	13356056	-	Region within the gene	unnamed protein product [Coffea canephora]
3	13349468	0.0176645	CSS0030853	3	13355548	13360628	-	6080	2-oxoglutarate and Fe(II)-dependent oxygenase superfamily protein [Theobroma cacao]
7	12737210	0.0179983	CSS0047684	7	12736528	12739073	+	Region within the gene	--
9	116341884	0.0184641	CSS0033508	9	116351756	116356304	+	-9872	delta-1-pyrroline-5-carbosylate synthetase partial [Camellia sinensis]
1	76706623	0.0192668	CSS0026812	1	76695913	76701037	+	5586	PREDICTED: uncharacterized protein LOC104877935 [Vitis vinifera]
12	151661032	0.0196687	CSS0025639	12	151656524	151660811	+	221	conserved hypothetical protein [Ricinus communis]
12	151661032	0.0196687	CSS0047534	12	151662102	151675076	-	1070	PREDICTED: uncharacterized protein LOC104593453 isoform X1 [Nelumbo nucifera]
1	217617856	0.0198972	CSS0023674	1	217618798	217622981	-	942	hypothetical protein VITISV_013519 [Vitis vinifera]
12	10608679	0.0199885	CSS0032191	12	10608478	10614014	-	Region within the gene	PREDICTED: ATP-dependent Clp protease proteolytic subunit 2 mitochondrial-like [Nicotiana tomentosiformis]
14	87255362	0.0204613	CSS0007093	14	87257768	87260368	+	-2406	hypothetical protein VITISV_023007 [Vitis vinifera]
2	169255967	0.0210173	CSS0035591	2	169244717	169252008	+	3959	hypothetical protein JCGZ_04030 [Jatropha curcas]
2	169255967	0.0210173	CSS0035298	2	169263060	169283755	-	7093	WRKY transcription factor [Vitis pseudoreticulata]
4	29593945	0.0210312	CSS0001119	4	29596152	29599751	-	2207	PREDICTED: RING-H2 finger protein ATL54 [Vitis vinifera]
7	26654048	0.0211309	CSS0012938	7	26645975	26689027	+	Region within the gene	SPA1-related 3 isoform 1 [Theobroma cacao]
2	127565093	0.0214965	CSS0027279	2	127550932	127573102	+	Region within the gene	PREDICTED: ubiquitin carboxyl-terminal hydrolase 6 [Vitis vinifera]
14	3587824	0.0216345	CSS0019794	14	3576834	3581530	-	-6294	hypothetical protein VITISV_031502 [Vitis vinifera]
14	3587824	0.0216345	CSS0012017	14	3586499	3589918	-	Region within the gene	ccr4-associated factor putative [Ricinus communis]

## Sheet: S6 Table
Table S6. Tea accessions used in this study
Accessions	Origin	Sub species	Status
Yabukita	Japan	Japanese var. sinensis	Landrace
Makinoharawase	Japan	Japanese var. sinensis	Landrace
Sayamamidori	Japan	Japanese var. sinensis	Landrace
Asatsuyu	Japan	Japanese var. sinensis	Landrace
Okumusashi	Japan	Japanese var. sinensis	Improved cultivar
Hatsumidori	Japan	Japanese var. sinensis	Landrace
Yaeho	Japan	Japanese var. sinensis	Landrace
Natsumidori	Japan	Japanese var. sinensis	Landrace
Yamatomidori	Japan	Japanese var. sinensis	Landrace
Meiryoku	Japan	Japanese var. sinensis	Improved cultivar
Okuyutaka	Japan	Japanese var. sinensis	Improved cultivar
Toyoka	Japan	Japanese var. sinensis	Improved cultivar
Okumidori	Japan	Japanese var. sinensis	Improved cultivar
Sayamakaori	Japan	Japanese var. sinensis	Landrace
Kanayamidori	Japan	Japanese var. sinensis	Improved cultivar
Minamisayaka	Japan	Japanese var. sinensis	Improved cultivar
Minamikaori	Japan	Japanese var. sinensis	Improved cultivar
Minekaori	Japan	Japanese var. sinensis	Improved cultivar
Syunmei	Japan	Japanese var. sinensis	Improved cultivar
Fukumidori	Japan	Japanese var. sinensis	Improved cultivar
Tsuyuhikari	Japan	Japanese var. sinensis	Improved cultivar
Kosyun	Japan	Japanese var. sinensis	Improved cultivar
Marishi	Japan	Japanese var. sinensis	Landrace
Harumidori	Japan	Japanese var. sinensis	Improved cultivar
Fusyun	Japan	Japanese var. sinensis	Improved cultivar
Yamakai	Japan	Japanese var. sinensis	Landrace
Yutakamidori	Japan	Japanese var. sinensis	Landrace
Fujimidori	Japan	Japanese var. sinensis	Improved cultivar
Surugawase	Japan	Japanese var. sinensis	Landrace
Horyoku	NA	Assam hybrids	Improved cultivar
Saemidori	Japan	Japanese var. sinensis	Improved cultivar
Yamanoibuki	Japan	Japanese var. sinensis	Landrace
Sawamizuka	Japan	Japanese var. sinensis	Improved cultivar
Okuhikari	Japan	Japanese var. sinensis	Improved cultivar
Ooiwase	Japan	Japanese var. sinensis	Improved cultivar
Kurasawa	Japan	Japanese var. sinensis	Landrace
Fujikaori	NA	Assam hybrids	Improved cultivar
Ujihikari	Japan	Japanese var. sinensis	Landrace
Himemidori	Japan	Japanese var. sinensis	Landrace
Kyoumidori	Japan	Japanese var. sinensis	Landrace
Asagiri	Japan	Japanese var. sinensis	Landrace
Inaguchi	Japan	Japanese var. sinensis	Landrace
Samidori	Japan	Japanese var. sinensis	Landrace
Ujimidori	Japan	Japanese var. sinensis	Landrace
Komakage	Japan	Japanese var. sinensis	Landrace
Gokou	Japan	Japanese var. sinensis	Landrace
Asahi	Japan	Japanese var. sinensis	Landrace
Unkai	Japan	Japanese var. sinensis	Improved cultivar
Yamanami	China	Exotic var. sinensis	Improved cultivar
Izumi	NA	Assam hybrids	Improved cultivar
Takachiho	Japan	Japanese var. sinensis	Landrace
Tamamidori	Japan	Japanese var. sinensis	Landrace
Benikaori	NA	Assam hybrids	Improved cultivar
Akane	NA	Assam hybrids	Improved cultivar
Benitachiwase	NA	Assam hybrids	Improved cultivar
Hatumomiji	NA	Assam hybrids	Improved cultivar
Indo	NA	Assam hybrids	Improved cultivar
Benihomare	NA	Assam hybrids	Improved cultivar
Tadanishiki	NA	Assam hybrids	Improved cultivar
Benitsukuba	Japan	Japanese var. sinensis	Landrace
Karabeni	China	Exotic var. sinensis	Improved cultivar
Benihikari	NA	Assam hybrids	Improved cultivar
Satsumabeni	NA	Assam hybrids	Improved cultivar
Benifuji	NA	Assam hybrids	Improved cultivar
Tohokucyazyu	Japan	Japanese var. sinensis	Landrace
Abe1	Japan	Japanese var. sinensis	Landrace
Sugiyamayaeho	Japan	Japanese var. sinensis	Landrace
Kyouryokutachiki	Japan	Japanese var. sinensis	Landrace
Koyakita	Japan	Japanese var. sinensis	Landrace
Yagiwase	Japan	Japanese var. sinensis	Landrace
Rokuhei	Japan	Japanese var. sinensis	Landrace
Kanookute	Japan	Japanese var. sinensis	Landrace
Sugimurawase	Japan	Japanese var. sinensis	Landrace
Sugimuraokute	Japan	Japanese var. sinensis	Landrace
Takizawawase	Japan	Japanese var. sinensis	Landrace
Shizuzai14	Japan	Japanese var. sinensis	Landrace
Shizuzai16	Japan	Japanese var. sinensis	Landrace
Shizuzai17	Japan	Japanese var. sinensis	Landrace
Shizuzai20	Japan	Japanese var. sinensis	Landrace
Shizuzai25	Japan	Japanese var. sinensis	Landrace
1ku7gou	Japan	Japanese var. sinensis	Landrace
1ku12gou	Japan	Japanese var. sinensis	Landrace
Yamaguchiwase	Japan	Japanese var. sinensis	Landrace
Aoki2	Japan	Japanese var. sinensis	Landrace
Aoki3	Japan	Japanese var. sinensis	Landrace
Ban5	Japan	Japanese var. sinensis	Landrace
Sagara1	Japan	Japanese var. sinensis	Landrace
Ikawa2	Japan	Japanese var. sinensis	Landrace
Katonishiki	Japan	Japanese var. sinensis	Landrace
Shizuinzatsu131	NA	Assam hybrids	Improved cultivar
Shizu7126	Japan	Japanese var. sinensis	Landrace
Shizu7132	Japan	Japanese var. sinensis	Landrace
Z-1	Japan	Japanese var. sinensis	Landrace
Kyoken96	Japan	Japanese var. sinensis	Landrace
Kyoken129	Japan	Japanese var. sinensis	Landrace
Kyoken283	Japan	Japanese var. sinensis	Landrace
Kyoken328	Japan	Japanese var. sinensis	Landrace
Nara4	Japan	Japanese var. sinensis	Landrace
Jyaipuri	Taiwan	Exotic var. sinensis	Landrace
Kyan1	NA	Assam hybrids	Landrace
Kyan2	NA	Assam hybrids	Landrace
Tieguanyin1	China	Exotic var. sinensis	Landrace
Tieguanyin2	China	Exotic var. sinensis	Landrace
Ca3	China	Exotic var. sinensis	Landrace
Ca11	China	Exotic var. sinensis	Landrace
Ca12	China	Exotic var. sinensis	Landrace
Cp-y3	China	Exotic var. sinensis	Landrace
Cp-y4	China	Exotic var. sinensis	Landrace
Cp-y5	China	Exotic var. sinensis	Landrace
Ck-y1	China	Exotic var. sinensis	Landrace
Ck-y3	China	Exotic var. sinensis	Landrace
Ck-y4	China	Exotic var. sinensis	Landrace
Ck-y5	China	Exotic var. sinensis	Landrace
Junshan-y1	China	Exotic var. sinensis	Landrace
Junshan-y2	China	Exotic var. sinensis	Landrace
Junshan-y3	China	Exotic var. sinensis	Landrace
Junshan-y4	China	Exotic var. sinensis	Landrace
Junshan-y5	China	Exotic var. sinensis	Landrace
Wuyuan-y3	China	Exotic var. sinensis	Landrace
Wuyuan-y4	China	Exotic var. sinensis	Landrace
Wuyuan-y5	China	Exotic var. sinensis	Landrace
Cy-y1	China	Exotic var. sinensis	Landrace
Cy-y3	China	Exotic var. sinensis	Landrace
Cy-y5	China	Exotic var. sinensis	Landrace
Neisyu-y2	China	Exotic var. sinensis	Landrace
Neisyu-y3	China	Exotic var. sinensis	Landrace
Neisyu-y5	China	Exotic var. sinensis	Landrace
Hakushin-y1	China	Exotic var. sinensis	Landrace
Hakushin-y2	China	Exotic var. sinensis	Landrace
Hakushin-y5	China	Exotic var. sinensis	Landrace
Ch3	China	Exotic var. sinensis	Landrace
At-y1	NA	Assam hybrids	Landrace
At-y3	NA	Assam hybrids	Landrace
At-y5	NA	Assam hybrids	Landrace
At-y7	NA	Assam hybrids	Landrace
At-y8	NA	Assam hybrids	Landrace
At-y10	NA	Assam hybrids	Landrace
Indo-y3	NA	Assam hybrids	Landrace
Indo-y5	NA	Assam hybrids	Landrace
Iram-y2	NA	Assam hybrids	Landrace
Iram-y4	NA	Assam hybrids	Landrace
Iram-y5	NA	Assam hybrids	Landrace
Iram-y7	NA	Assam hybrids	Landrace
Iram-y10	NA	Assam hybrids	Landrace
Taiwanyamatya4	Taiwan	Exotic var. sinensis	Landrace
Taiwanyamatya5	Taiwan	Exotic var. sinensis	Landrace
Taiwanyamatya6	Taiwan	Exotic var. sinensis	Landrace
Bush	China	Exotic var. sinensis	Landrace
Ching Shin Taipan	China	Exotic var. sinensis	Improved cultivar
Sz_bl_213	Japan	Japanese var. sinensis	Improved cultivar
